# Supplementary material for: Why are the neurodegenerative disease-related pathways overrepresented in primary HIV-infected peripheral blood mononuclear cells: a genome-wide perspective
Source: Virol J. 2012 Dec 16;9:308. doi: 10.1186/1743-422X-9-308 (PMC3546955; doi:10.1186/1743-422X-9-308)
Supplement: Additional file 1 — Significantly differentially expressed gene between the PBMCs from healthy controls and HIV-infected patients. [file 1743-422X-9-308-S1.csv]

Additional file 1. Significantly differentially expressed gene between the PBMCs from healthy controls and HIV-infected patients.
ID	FC	P.Val
BAX	2.164165679	8.92E-11
RPS28	0.142736252	1.99E-10
RPL7	0.125516266	2.50E-10
RPL23	0.120226246	2.62E-10
ANP32A	0.495003708	2.68E-10
TXNL1	0.485514531	5.55E-10
FAM49B	0.299444541	8.96E-10
TMED4	2.640274783	1.28E-09
PTMA	0.082812183	1.30E-09
Sep-07	0.330837861	4.17E-09
RPL6	1.670269817	6.27E-09
MGC4677	2.577510922	1.08E-08
HMGN2	0.357001545	1.23E-08
CCL4L2	18.49026773	1.43E-08
FGFR1OP2	0.510287252	1.71E-08
NBPF20	8.268809265	1.71E-08
MAP3K1	0.214244798	1.71E-08
TMEM160	2.62071703	1.71E-08
RPS3A	0.277340374	1.72E-08
NACAP1	0.233532977	1.77E-08
SENP7	0.524584306	1.81E-08
SFRS11	0.174152991	1.85E-08
P704P	0.481993229	2.10E-08
NAT13	0.470091186	2.10E-08
UBC	2.088416837	2.16E-08
FAM8A1	0.597422701	2.16E-08
TMSB4X	2.595810531	2.44E-08
EEF1A1	2.502958763	3.59E-08
RPL7A	0.344153878	4.30E-08
PPP1R12A	0.538599793	4.92E-08
UBE1C	0.602375395	5.51E-08
TAF9	0.650525786	5.67E-08
TRIP12	0.433199783	1.03E-07
SHOC2	0.5150948	1.07E-07
ZBTB11	0.522712011	1.23E-07
SERP1	0.425268413	1.23E-07
SUMF2	2.150858539	1.29E-07
INPP5D	0.379443505	1.66E-07
RQCD1	1.585515661	1.74E-07
CLC	0.165753398	1.74E-07
BRMS1	2.432199011	1.74E-07
RPL18A	1.99000836	1.82E-07
JAZF1	0.440688128	2.10E-07
ETFB	2.217932355	2.31E-07
TCP1	0.475671857	2.38E-07
SDF2L1	3.012123808	2.43E-07
RPL41	2.41351229	2.71E-07
UFC1	1.953880138	2.95E-07
CAST	0.534280238	2.99E-07
TAF1D	0.656461744	3.23E-07
LAIR1	2.583215464	3.23E-07
ARPP19	0.506491959	3.36E-07
MARS	0.583462351	3.36E-07
OSBPL8	0.512877616	3.36E-07
RAG1AP1	1.593567971	3.36E-07
HNRPH3	0.570022915	3.36E-07
POLR2B	0.502148732	3.36E-07
N-PAC	0.469841575	3.50E-07
USP8	0.486770151	3.58E-07
HLA-G	0.383848671	4.75E-07
IL12RB1	1.801073498	5.04E-07
TXNIP	0.165848337	5.04E-07
RPS25	2.033234978	5.25E-07
CD48	0.379193288	5.28E-07
CARM1	1.65875936	5.30E-07
PCBP1	0.388310008	5.33E-07
NUMB	0.486822374	5.33E-07
SFRS8	0.593013549	5.33E-07
MRPL16	0.640323031	5.70E-07
IMAA	2.556182707	5.71E-07
SAP30L	0.384420389	5.87E-07
RPLP1	0.464221367	5.87E-07
UBE4B	0.603780724	6.06E-07
FTL	2.15254078	6.69E-07
RBBP7	0.461019556	6.69E-07
HMGB1L1	0.352498716	6.69E-07
VCAN	0.123795182	7.19E-07
RNASEH2B	0.454410346	7.27E-07
IL1B	80.20718771	7.29E-07
U1SNRNPBP	1.551588705	7.43E-07
FAM45A	0.508211674	7.51E-07
GSTCD	0.636452178	7.54E-07
CNBP	0.396990806	7.84E-07
PAFAH1B3	2.071551356	7.84E-07
DEFA1	0.042904515	7.84E-07
THUMPD1	0.564273042	7.84E-07
VOPP1	1.608604058	7.84E-07
ITGAM	0.38811715	8.23E-07
SUMO1P3	0.563884915	8.66E-07
POLR2J3	0.572285138	9.17E-07
RBM34	0.409313236	9.87E-07
MGC18216	0.598439958	9.97E-07
WSB2	0.562711121	1.02E-06
CD164	0.402471641	1.02E-06
CCL3	74.01271642	1.04E-06
F11R	0.63667939	1.09E-06
RNF44	0.52266026	1.09E-06
CAPZA1	0.413423597	1.12E-06
ATG4B	1.624945631	1.41E-06
LMBRD1	0.428988838	1.41E-06
NT5C2	0.390309944	1.43E-06
RBM26	0.588150894	1.44E-06
VTI1B	0.620599712	1.45E-06
B2M	0.420781756	1.54E-06
CBL	0.530522915	1.54E-06
CCT6P1	0.645151865	1.63E-06
PPM2C	0.629704527	1.63E-06
RHOA	0.35090931	1.70E-06
TMEM167A	0.528940656	1.73E-06
EIF3A	0.34481621	1.73E-06
GDI2	0.289373245	1.73E-06
HECA	0.255351347	1.75E-06
CCL3L1	23.9351639	1.95E-06
EIF4G2	0.526130402	2.33E-06
TSPAN14	0.663291682	2.33E-06
HHEX	0.260316287	2.40E-06
GSK3B	1.802575133	2.69E-06
TSPAN17	1.85481691	2.77E-06
RPS10	1.685182861	2.80E-06
PKN2	0.637716197	2.82E-06
MTDH	0.397402236	2.82E-06
ARPC3	3.585624829	2.90E-06
PREX1	0.559788819	2.93E-06
SNRPD2	2.210993937	3.08E-06
IQGAP1	0.279274877	3.08E-06
RNF125	1.810233345	3.10E-06
CNOT8	0.398874876	3.10E-06
RAB33B	0.528944443	3.24E-06
KDM3B	0.530427389	3.36E-06
FKSG30	0.337531408	3.40E-06
CHP	0.387075965	3.43E-06
UBA6	0.45974992	3.43E-06
RPL14	0.283889584	3.47E-06
MT1X	1.758432315	3.48E-06
FLJ32255	1.577145781	3.49E-06
CLUAP1	2.429044313	3.49E-06
ARPC1B	3.23056848	3.66E-06
GOLT1B	0.510257058	3.98E-06
HDAC4	0.636714157	4.03E-06
ATP11B	0.5606181	4.47E-06
KIAA1033	0.657384084	4.53E-06
HNRPA1L-2	0.317754061	4.56E-06
TMEM14B	0.380879397	4.56E-06
MTF2	0.522491273	4.66E-06
LMNB1	2.238104451	4.66E-06
NBPF3	0.665415184	4.68E-06
LRP10	0.425172658	4.78E-06
GAR1	1.612741449	4.90E-06
HNRPC	0.471395842	4.97E-06
CROP	0.375371055	4.97E-06
LILRA5	3.847412772	5.26E-06
GMFG	0.353793501	5.36E-06
RDBP	1.587067194	5.41E-06
RPS13	0.441028865	5.45E-06
CCT2	1.72037537	5.50E-06
SMEK2	0.433787531	5.66E-06
PHIP	0.436327301	5.70E-06
DEFA1B	0.081818524	5.77E-06
DEFA3	0.070152842	5.77E-06
GBAS	0.585867174	6.18E-06
UBA52	1.739388471	6.49E-06
PPP3R1	2.066601471	6.77E-06
PTGES3	0.367409448	6.78E-06
P4HA1	0.651974504	6.80E-06
CCNG1	0.491011279	6.83E-06
PTTG1	2.12598247	6.84E-06
TMBIM1	0.61545544	6.87E-06
HRASLS3	2.202466566	7.10E-06
ARL4C	0.569097228	7.12E-06
FAM102B	0.654642526	7.12E-06
MR1	1.589475764	7.12E-06
NLRP3	6.798521697	7.12E-06
HMGB1	0.417453049	7.77E-06
ATP5G1	1.924638542	8.02E-06
CNIH4	0.30203453	8.27E-06
ARFGEF1	0.62899466	8.33E-06
UQCRC2	0.487774339	8.33E-06
ANKRD10	0.587852745	8.37E-06
PAN3	0.452428385	8.69E-06
ZFP36L1	0.237144848	8.77E-06
SNURF	1.881961031	1.06E-05
PXN	0.648979927	1.06E-05
UBB	2.107755259	1.09E-05
ITGB4BP	2.251393257	1.09E-05
FFAR2	6.252913125	1.10E-05
LMNB2	1.756884636	1.13E-05
WSB1	0.565254407	1.19E-05
CHES1	0.563503325	1.20E-05
TNFAIP8	2.437118868	1.21E-05
VPS4B	0.555999987	1.21E-05
BCAS4	1.553020484	1.21E-05
MRPL37	2.30324078	1.23E-05
FTHL12	0.193176183	1.30E-05
S100A12	0.243082697	1.30E-05
CMPK1	0.40061628	1.30E-05
ADCY7	0.54749125	1.31E-05
MDC1	0.557988254	1.32E-05
AIM1	0.570058841	1.32E-05
HNRNPA3	1.868019037	1.32E-05
NCF2	0.35880682	1.34E-05
SNW1	0.620679035	1.50E-05
IFP38	0.427676785	1.50E-05
AMZ2	1.649756718	1.56E-05
CD46	0.603210588	1.57E-05
PSMB7	1.700514069	1.57E-05
SAR1A	0.340332845	1.61E-05
UBE4A	0.494254685	1.61E-05
TNFRSF4	1.530866069	1.64E-05
FTHL8	0.234778853	1.65E-05
BTBD1	0.663384439	1.65E-05
ZDHHC17	0.645682335	1.66E-05
PFDN5	0.501027903	1.71E-05
SRP14P1	0.47982728	1.71E-05
RPL5	0.419415102	1.74E-05
KCNJ2	2.899986347	1.78E-05
METTL7A	0.350698592	1.82E-05
SIL1	1.622852638	1.82E-05
ATP5G2	1.671540853	1.84E-05
RPS20	0.474165255	1.84E-05
TUBA4A	0.36762687	1.84E-05
NOP58	0.357105982	1.95E-05
MAP2K1	0.521285705	1.97E-05
JMJD1A	0.379562365	2.01E-05
CTSS	0.362269892	2.02E-05
HTR2A	0.444721705	2.14E-05
TPMT	1.744731184	2.14E-05
SLBP	0.603280576	2.14E-05
RAB11FIP1	0.556735281	2.23E-05
BATF	2.613975669	2.25E-05
FLJ20273	0.604454301	2.25E-05
TACC3	0.606850566	2.27E-05
PDE4B	2.621659443	2.32E-05
FLJ35801	1.576450357	2.38E-05
STRAP	0.314521901	2.40E-05
RPSA	2.085032979	2.44E-05
ZNF263	0.58461844	2.44E-05
RNF130	0.370537307	2.62E-05
CDK10	1.788257439	2.64E-05
MRPL32	0.618397659	2.74E-05
FTHL2	0.205935894	2.75E-05
CYTH1	0.492771649	2.78E-05
SACM1L	0.362264273	2.83E-05
CD3G	2.153850078	2.85E-05
RNF114	0.474810835	2.85E-05
IL1RN	5.024335097	2.85E-05
RPL31	0.480909794	2.87E-05
PYGL	0.384202005	2.90E-05
GPR137	1.738514986	2.98E-05
AMY1C	0.325184132	2.99E-05
NDUFB10	0.465476874	3.01E-05
EIF3I	1.783682337	3.01E-05
SFRS5	2.023522355	3.05E-05
RALGDS	2.551769032	3.08E-05
GZMM	2.304650204	3.10E-05
MRPL23	1.719008713	3.14E-05
SET	0.469701422	3.21E-05
RNF166	0.510439241	3.25E-05
KIAA0831	0.45559405	3.27E-05
TRAPPC2L	1.673677576	3.27E-05
FOXO4	0.660970799	3.27E-05
DGCR6	2.27419421	3.35E-05
GATAD2B	0.57644808	3.35E-05
BTBD15	0.650923005	3.35E-05
F2R	2.005438317	3.36E-05
ST3GAL2	1.570400527	3.39E-05
UBL5	0.590128229	3.40E-05
INTS12	1.874846692	3.49E-05
LYRM1	1.828053123	3.56E-05
PPP4R1	0.637323829	3.70E-05
HADHB	0.658338535	3.70E-05
WDR51B	0.655093859	3.73E-05
NBPF10	2.691570639	3.73E-05
ATP1B3	0.477109842	3.73E-05
RPS4Y2	0.209337996	3.77E-05
PRDX2	1.793641401	3.81E-05
SIK3	0.498860138	3.92E-05
COX17	1.938082424	3.92E-05
GAK	1.554227669	4.05E-05
DNTTIP1	0.537097135	4.12E-05
SH3GLB2	2.011109209	4.21E-05
ZFR	0.576916848	4.33E-05
SMAD4	0.574089393	4.33E-05
UBE2J1	2.273222216	4.63E-05
THOC4	1.879179124	4.65E-05
CCL3L3	48.07750837	4.69E-05
RPL35	0.557977608	4.70E-05
ETV6	0.537702451	4.76E-05
CD55	0.325464265	4.79E-05
TOP1P2	0.447387235	4.85E-05
PPARBP	0.582757762	4.91E-05
DHRS7	0.433843337	4.99E-05
MBOAT7	0.437270316	5.05E-05
RBM25	0.514035796	5.30E-05
NBPF14	0.642962249	5.30E-05
TMEM66	0.436455637	5.61E-05
CERK	0.619310511	5.62E-05
TMEM85	1.562271947	5.72E-05
RPS27	1.552600887	5.75E-05
SLC25A44	0.620845724	5.76E-05
MT2A	4.785463079	5.85E-05
EHD1	3.620374611	5.94E-05
SERINC1	0.439940784	5.98E-05
PDHA1	0.639541963	6.16E-05
GTF2A2	0.631582234	6.21E-05
STOML2	1.581169941	6.36E-05
FTHL11	0.208255956	6.37E-05
GOLGB1	0.571588789	6.37E-05
IL6	13.43553914	6.40E-05
SUMO2	0.544630107	6.40E-05
NACA	0.572496552	6.61E-05
MAGOH	1.675569975	7.01E-05
UBQLN2	0.456065868	7.01E-05
DPP7	1.645164183	7.09E-05
MTMR4	0.551688563	7.09E-05
NGLY1	0.645672005	7.25E-05
YY1	0.510290848	7.25E-05
ITGAE	0.492943707	7.27E-05
APOA1BP	1.656266433	7.27E-05
RSPRY1	1.841451433	7.30E-05
TMED2	0.549147823	7.57E-05
ADA	2.518338406	7.57E-05
TSEN34	0.557382105	7.71E-05
MRFAP1	1.83928232	7.77E-05
EXOSC10	0.594016535	7.94E-05
PSMD4	1.592584328	7.96E-05
TRIT1	0.589390497	8.16E-05
TOPBP1	0.60066845	8.18E-05
MRPL54	1.656251398	8.39E-05
PLA1A	2.109076139	8.50E-05
NARS	0.407477658	8.64E-05
FAM116A	0.353207281	8.68E-05
NDUFA4	0.443456912	8.73E-05
SULF2	0.499421106	8.84E-05
CUTA	1.627939092	8.84E-05
ITPRIPL2	2.244488841	8.90E-05
SLC25A39	2.231084746	9.05E-05
HELZ	0.624571058	9.34E-05
PUM1	0.666612364	9.39E-05
IFIT2	10.47651115	9.61E-05
TAF15	2.223387221	9.61E-05
TRIM38	0.584264916	9.76E-05
VPS26	0.644564689	9.79E-05
FRG1	0.430655204	9.99E-05
GPR18	1.798031657	0.000108116
SRF	2.030390604	0.000108299
HIST3H2A	2.78351897	0.000109889
TRAPPC4	1.729741868	0.0001099
DLD	0.524804805	0.000111233
ACTR3	0.320229012	0.00011144
RNF145	0.640135853	0.000111796
NDUFA11	2.028661756	0.000114906
ACSL4	0.623003242	0.000117542
GIMAP2	0.439729962	0.000117542
KLHL2	0.511849117	0.000117566
FEM1A	1.862015441	0.000117566
GMDS	1.872873258	0.000119825
NDUFS7	2.222157469	0.000122937
RPL3	0.655473976	0.000123637
RASGRP1	0.437457587	0.000124272
APRT	1.68717955	0.000124272
DAPK1	0.662577744	0.000124426
IDH2	1.543076856	0.000125189
PEBP1	0.521817429	0.000126901
PSMC1	1.549783015	0.000127125
SERPINB8	1.580161335	0.000127683
KRTCAP2	2.431868579	0.000129151
ZNF672	1.565639693	0.00013205
MANBA	0.600728715	0.000132779
PUS1	1.642858944	0.000135055
CDC37	2.462735912	0.000135272
SERPINB9	1.511646377	0.000138642
NGRN	1.907652659	0.000139533
BCL2A1	0.578469495	0.000141
NDUFV1	1.522260446	0.000144664
RPS24	0.562851315	0.00014565
HIST2H2AC	3.507745969	0.000149657
HMGB2	0.561318493	0.000149657
CSNK1G2	0.276500582	0.000149657
MSC	2.254178901	0.000152955
RPUSD2	1.827815054	0.000154694
RPS7	1.675065676	0.000156213
ARMC1	0.596776597	0.000165618
PCBP2	0.555684288	0.000165618
SNAP23	0.55148649	0.000168223
ZNHIT1	1.546533905	0.000172113
CCL5	4.551316493	0.00017414
DAGLB	0.638289043	0.000174488
ANXA2P1	0.348407927	0.000175229
PIAS1	0.567475014	0.000179464
LDHB	0.335771081	0.000179464
ODC1	2.053977407	0.000180717
RASSF5	0.552594319	0.000184423
CRTC2	0.493588986	0.000187159
MYL6B	1.638523388	0.000189835
ERP29	1.627272234	0.000189835
IMMT	0.451581927	0.000189909
IL17RA	0.629486504	0.000197346
LAPTM4A	0.610777794	0.000201112
BTN2A1	0.632175383	0.000201395
CIR1	0.511971366	0.000201956
NDUFB11	1.594538351	0.000202939
TLR1	0.501882145	0.00020334
OSBPL2	0.643496998	0.000205012
LSM4	1.501250817	0.000207696
RPS6KA4	0.639600318	0.000207814
CDC42SE1	1.958417748	0.000208011
ATP6AP2	0.421871835	0.000209157
HIST2H2AA3	3.704066592	0.000212678
RPL37A	0.374485928	0.000212678
SLC38A2	0.383592944	0.000212678
ANO6	0.608465576	0.000214858
KLHDC2	0.465158632	0.000217098
MAF	2.054791119	0.000217098
DEFA4	0.539712478	0.000221112
MYBPC3	1.627473942	0.000221736
TACO1	1.683522525	0.000223162
MBNL1	0.425305831	0.000223833
PICALM	0.527164392	0.000223947
HLA-E	0.488863845	0.000226811
SIVA	1.7892909	0.000226811
KIAA1539	0.501127441	0.000227365
KIAA0261	0.638899888	0.000237821
SLC25A42	1.721408173	0.000239324
TMEM154	0.423543534	0.000239324
RPL12	1.693788226	0.000240798
SFRS12	0.515093596	0.000240798
VARS2	1.631243676	0.000244673
TMED3	2.163123103	0.000246154
CCNG2	0.635816336	0.000246248
FTHL3	0.200853474	0.000252608
RPL13L	0.611481405	0.000253649
CDC5L	0.657723247	0.000258632
RHOB	0.454983359	0.000266901
IER3IP1	0.607526509	0.000272584
FAM46C	3.408175943	0.00027485
FIBP	1.700654092	0.00027485
IFIT3	10.52188933	0.000279941
ATOX1	1.921199648	0.000281447
KTN1	0.662986703	0.000281447
NME1	1.577309004	0.000281883
STIM1	0.61734943	0.000281883
EEF1D	2.0474942	0.000286022
COX7B	0.538657474	0.000299595
TCN1	0.612839203	0.00030672
HLA-DMA	2.539118191	0.00030672
YPEL3	0.464962924	0.000310799
LTA	2.184188822	0.000312158
SNRPF	1.751909958	0.00031586
IFNG	3.27383958	0.00031586
OAZ1	1.797729508	0.000316161
HCG4	2.130644444	0.000316161
HDAC2	0.43977117	0.000317082
PSIP1	0.644183739	0.00033236
HEBP2	0.379479718	0.000332547
RSRC2	0.43685308	0.000332547
CENTA1	2.796179426	0.000334668
PHGDH	1.679076971	0.000335042
INTS8	0.528373229	0.000335833
ZNF428	1.812174772	0.000343508
CTDSP1	0.542592561	0.000352196
RPS6KB2	1.825426101	0.000353587
EIF3D	1.571187218	0.000353587
MTPN	0.463902582	0.00035504
SQLE	1.507373718	0.000356046
FYN	0.617610191	0.000368423
RARRES3	3.445535517	0.000379006
MID1IP1	0.446043179	0.000379479
FLJ20718	0.594745161	0.000384035
DNAJC8	1.921123564	0.00038595
SOD2	8.522634507	0.000386234
LILRB2	1.866114689	0.000408982
ETV3	1.755431462	0.000411234
GNAI2	0.48371963	0.000414978
MRPL14	1.595950212	0.000416035
GTF2E2	1.895033201	0.000416035
NCOA7	2.540464876	0.000416035
BLVRB	0.501542196	0.000416103
PABPC1	0.559930369	0.000420941
MGC29506	2.408690164	0.000421217
RBM23	0.66506864	0.000423732
LMO2	0.343259604	0.000427709
RPP21	1.888918666	0.00043078
RPN2	0.531826833	0.000435172
CLTC	0.658645876	0.000435726
NDUFA9	1.554027584	0.000436373
MTMR6	0.439838852	0.000444371
MTMR3	0.631127395	0.000451375
SLC2A6	4.31856797	0.000452045
LGALS3	0.373534193	0.000456356
TBC1D2B	0.523775513	0.000472663
CSNK2B	1.604963249	0.000472663
TNFRSF14	2.0903252	0.000474222
PSMA6	1.852499952	0.000476791
MAD2L2	1.571411921	0.00050591
CLDND2	2.403932794	0.000508848
HADHA	1.553708461	0.000515067
FOXC1	1.756180665	0.000515643
CCNK	0.535719737	0.000524033
DMTF1	0.656253324	0.00053092
MST4	0.635592909	0.00053793
PSMA3	0.666214191	0.00053793
CXCR7	1.86792791	0.000538738
PSMB6	1.877854191	0.000538738
WDR54	2.022100354	0.000543877
VPS16	1.734223982	0.000544694
PTGS2	7.119947966	0.000545564
SIRT1	0.564459166	0.000546699
WBSCR22	1.59950588	0.000560686
GNL3L	1.870406322	0.000581467
PIM1	3.069343316	0.000581636
TAGAP	2.979899514	0.000588112
WIPF1	0.643329271	0.000590702
MKLN1	0.60323622	0.000595589
SOCS3	1.639582665	0.000609605
FLJ44124	0.193910264	0.000613179
YBX1	0.482072154	0.000615438
PNPLA2	0.497197792	0.00061612
CSAD	0.651247977	0.000633855
CYP51A1	0.645697696	0.000644632
OASL	5.937697731	0.000650614
KBTBD11	0.595970596	0.0006549
CXXC1	1.688752778	0.000683517
KHDRBS1	0.524389837	0.000695256
ARL8B	0.571544944	0.000696843
HIST1H4C	2.870032778	0.000696925
PIM2	2.835105043	0.000701726
PLEKHB2	1.52032408	0.000701726
WDR26	0.444451715	0.000701726
AIP	1.529011044	0.000704276
KIAA1267	0.628523191	0.000717411
NFKB1	2.860412335	0.000722397
SDHC	1.522531782	0.000723604
NAP1L1	0.628669364	0.000744143
TIMP2	0.649831956	0.000746806
ADD3	0.489263634	0.000758454
PMPCB	0.649722371	0.000758966
ZNF101	1.927467742	0.000760019
SDHB	1.547009073	0.000762163
ACIN1	0.618377183	0.000767955
GOLPH3	0.50260201	0.000776492
RPS3	1.875466668	0.000788596
MRPS24	1.570757615	0.000789222
TARS	0.664771984	0.000792564
GEMIN4	1.73019423	0.000793674
NDUFB8	1.578428525	0.000800925
EXOSC1	1.565370684	0.000801777
MTA1	0.658230265	0.000807247
EAF1	0.401526331	0.000808022
RAF1	0.481399903	0.000808022
SPTLC1	0.334231826	0.000814898
KPNB1	0.541343441	0.000827688
SCFD1	0.646657058	0.000827688
SPEN	0.597392914	0.000827688
PUF60	1.784554122	0.000827688
ASPSCR1	1.52668784	0.000835704
RPS19	0.591655972	0.00083693
ZNF362	0.658097649	0.000841236
UBE2L3	1.979993391	0.000856561
GCN1L1	0.597097973	0.000898546
ETS2	2.330925622	0.000910404
HEBP1	0.592589996	0.000911303
CTSZ	1.847781422	0.000916565
AP2S1	1.743114931	0.000921342
BTG1	0.652134353	0.000930272
TNFRSF1B	0.457650073	0.000934852
RASSF2	0.566850301	0.000935109
TM9SF4	0.55943046	0.000939497
GPSM3	0.404857718	0.000969179
TMEM147	1.505026641	0.000969179
ATP13A1	1.649241594	0.000969572
EVI2A	0.60527185	0.000983747
IDI1	0.471856591	0.000987538
PRDX4	1.670664369	0.000996935
CCL4L1	4.72612247	0.001006892
SERPINB6	1.673689873	0.00102475
PRELID1	1.805276918	0.001027071
SNRPB	1.563066728	0.001033976
BATF3	1.874099817	0.001040446
PPA1	1.840121344	0.001049577
TOMM5	0.639298488	0.001055342
LEP	0.410477789	0.001065682
MRPL15	0.592444687	0.001077023
PSMB3	1.852613293	0.001081844
FTHL7	1.960169833	0.001084262
MGC39372	1.963381799	0.001097568
VIL2	1.997445186	0.00110119
LRRC50	4.006682162	0.001104514
CXCL10	5.329057245	0.001131574
MCTS1	0.577632	0.001134072
H1FX	2.716473989	0.001137832
CHPT1	0.495016628	0.00113914
RBX1	0.513528444	0.001146495
ECH1	2.067895157	0.001167709
PLCG1	0.586411651	0.001180834
PSCDBP	0.622212509	0.001196952
RIPK2	4.57015353	0.001206643
HES4	6.445954433	0.001208615
FAM120A	0.573492181	0.001217038
LIME1	2.78717736	0.00122927
ISG15	7.21593496	0.001236561
AURKAIP1	1.849480104	0.001256651
GLRX	0.385817333	0.001261715
RAD21	0.60281334	0.001265986
CCDC12	1.738539998	0.001269784
SAT2	0.4803351	0.001277585
EBPL	1.560869883	0.001279998
DDX17	0.456145836	0.001289639
CIB1	2.079329075	0.001297547
PSTPIP2	0.596142242	0.001302391
YIPF3	0.637075539	0.001302391
PTPN12	0.593416973	0.001336393
RBM33	0.556938532	0.001386952
GCH1	2.035966239	0.001395971
NSUN2	0.611815937	0.001396659
PRKAA1	0.616707439	0.001397428
CITED2	0.504860332	0.001400659
SPI1	0.345243024	0.001433395
IFI6	5.143836846	0.001436188
DR1	0.650389725	0.001465921
FOXJ3	0.608756091	0.001488938
NCOA6	0.650388337	0.001500507
SLC15A3	3.029276346	0.001500507
TMEM205	2.038928404	0.001522215
AFF4	0.643618425	0.00153855
ZDHHC7	0.500460969	0.00158474
XRCC5	0.647996413	0.001607427
CCL8	2.591940991	0.001618281
TRAF3IP2	2.124885159	0.001619081
SHFM1	1.744931963	0.00168555
CMIP	0.522435373	0.001728244
SCO2	3.350431779	0.001748504
ADRM1	0.638424821	0.001748504
KIAA1598	0.570030676	0.001750908
MATK	2.121150211	0.00176891
GPN2	1.509490626	0.001771061
ANXA5	1.937587106	0.001774714
CUTL1	0.591679167	0.0017837
FLI1	0.657801163	0.001787047
EML4	0.530593546	0.001787827
VAMP3	0.636115893	0.001787827
ICOS	2.762787158	0.001809558
NKG7	3.640188525	0.001815977
NFKBIZ	3.810149112	0.001821287
FAM50A	1.792324006	0.001823222
SS18L2	1.530102597	0.001824669
SFRS17A	0.583916829	0.001825889
RALY	1.566762138	0.001838596
GSDMD	2.232803459	0.001881388
NDUFB7	1.634862082	0.001886558
CTDSP2	0.518929363	0.001888614
ZC3H15	0.565853495	0.001892871
USP49	0.170954744	0.001905882
PPP1CB	0.586897032	0.001934599
PSMA4	0.537349992	0.001940723
PJA2	0.565079832	0.001959455
CEBPA	0.503056136	0.001962546
NUP205	0.633396241	0.001963494
RPS9	1.732706018	0.001963509
RPL32	1.508607402	0.002031089
HLA-F	0.572786502	0.002036577
THOC1	0.648747922	0.002038544
CTSO	0.621299881	0.002043596
MAN2B2	0.611045764	0.002054035
NENF	1.693000083	0.002057459
ARGLU1	0.627405383	0.002099772
Sep-15	0.476647786	0.00211377
ZBTB44	0.630674597	0.00211377
TNFRSF13B	1.595637934	0.002133346
CCL2	4.35510071	0.002143542
ZYX	0.545342003	0.00216057
VAMP2	0.498069116	0.002188358
GPR132	1.629396945	0.002188666
CASZ1	2.16360482	0.002190022
IRF7	2.685190018	0.00223745
DHX15	0.603142982	0.002257888
UBE2F	1.744441528	0.002272273
HCFC1	0.639230699	0.00229941
PRIC285	3.098440615	0.002299737
CD4	0.664753012	0.00231428
NUCB1	1.918265487	0.002323216
DUSP2	1.975287136	0.002327641
ABCF1	1.550679181	0.002354718
SLAMF1	1.51181475	0.002358904
GTPBP6	1.631875234	0.002369569
NDUFA3	2.381847094	0.002377992
ARRB2	0.645542743	0.002409391
SMAD3	0.622904408	0.002409957
NRGN	0.360200843	0.002440311
MAN2A2	0.627289708	0.002440581
RYBP	1.767168918	0.002440581
IRF1	2.703944095	0.002449639
TRK1	1.525922169	0.002456445
ARHGAP21	0.615773419	0.002457092
AK3	1.56558617	0.002464477
ARPC5L	1.673191348	0.002464477
ISG20	2.880568525	0.002470901
NFKBIE	1.597779569	0.002476519
MFNG	0.531893297	0.002486095
ARRDC3	1.604473171	0.00254083
SP4	0.605003668	0.002544362
PPP1CA	1.593781834	0.002553311
TNF	4.431991421	0.002563282
MAP3K2	0.536797414	0.002578517
DCTN4	0.607365348	0.002578944
SAFB2	0.559632768	0.00259873
HEATR1	1.635585822	0.002612276
RDH11	0.599247656	0.002638881
RPLP0	1.70570193	0.002652355
SNAPC4	1.572024226	0.002664866
EGLN2	1.671255189	0.002722105
CKS1B	1.525822808	0.002744975
TICAM1	2.493431901	0.002759393
GIMAP1	0.508394616	0.002839846
UBLCP1	0.60805095	0.002846112
RGS2	0.481437434	0.002873111
NCL	0.574096778	0.00287574
ANXA2	2.128425389	0.002905662
CAMP	0.399926787	0.002909753
EDC4	1.607028986	0.00290999
EIF4A2	0.603036803	0.002921119
SNX10	0.54959712	0.002954849
FAM115A	0.355694141	0.003010691
PNN	0.558812501	0.003063302
PCF11	0.666133649	0.003081531
MFSD10	1.755427289	0.003084019
DEDD2	0.482383775	0.003140562
SH3YL1	0.560950128	0.003142434
TRIP10	1.52378892	0.003142434
NDUFA13	1.51818576	0.00317864
MGC52000	0.650872494	0.003201645
SRPRB	1.575761106	0.003314442
PPBP	0.215743865	0.003340448
IMP4	1.887192273	0.003344183
NINJ2	1.77295269	0.00342792
ITM2A	2.284491783	0.00343618
VNN2	0.403784537	0.003446552
PGS1	0.517289519	0.003469486
TAP1	2.462923192	0.003481837
PIK3AP1	0.469062729	0.00350092
PLAUR	2.507306073	0.003531703
RAB8B	0.451404432	0.003547368
COX4I1	1.680942539	0.003578597
PRDM1	1.511915686	0.003581275
DOCK8	0.445618246	0.003609273
CWC15	1.528895614	0.003620194
ADSL	1.833068786	0.003677048
TSC22D2	0.602255074	0.0036814
EBI2	2.887189121	0.003682475
PURB	1.706062039	0.003748404
MAP3K8	2.505282806	0.003849294
DPYD	0.522530586	0.003870292
DHX58	1.500259702	0.003922173
PTPRE	0.528681343	0.003932839
RPS26P10	0.518409444	0.004017419
DDX1	1.661771191	0.004081439
CAMLG	1.627590916	0.004097239
RAB2A	0.650249503	0.004110623
NMD3	0.607800631	0.004132477
NFS1	1.91181939	0.004183521
TM9SF3	0.639175185	0.004194657
RARS	0.603171836	0.004316775
XPO6	0.547742951	0.004334598
ATF3	1.830745547	0.004372616
TSPAN32	1.985928695	0.00439202
UPB1	2.234517241	0.004418467
HNRPH1	0.59745541	0.004460332
PSMB2	1.606220368	0.00449546
DIAPH1	0.594278533	0.004560771
SCARNA9	2.005325768	0.004693196
LHPP	1.576208479	0.004800956
GCA	0.323438097	0.004800956
GBP2	2.271635341	0.004817377
APEX1	1.510041578	0.004852771
CCL20	2.440458766	0.004855506
EML3	1.618949379	0.004914714
CBX4	0.49751411	0.004936077
GPR65	0.64049363	0.004960689
STX10	1.510779997	0.004977573
IFIT1	3.192286406	0.005032218
PPCS	0.654317389	0.005056183
DEK	0.561879316	0.005105041
JARID1A	1.588889408	0.005145718
NFKBIA	4.810351098	0.005183363
GZMK	3.223429252	0.005187028
PAFAH1B1	0.578668852	0.005208964
SUCLG2	0.661314438	0.005290623
FLJ46309	0.27051479	0.005364612
PLCB2	0.482762053	0.00538798
DUSP5	3.364004457	0.00538798
CD2BP2	1.653875394	0.005422839
SULT1A1	0.467426842	0.005578402
NT5C	1.634636962	0.005578678
MYST3	0.506538394	0.005583315
CCRN4L	2.014251595	0.005595259
GBP5	2.583525658	0.005660874
HERC5	4.661985567	0.005674487
ZP3	1.804803942	0.005823712
BIN1	1.738575915	0.005936657
RPPH1	3.444589931	0.005941724
PIP3-E	0.618972614	0.005952339
TGFBR2	0.634329387	0.006020944
CEACAM8	0.60986301	0.006079683
HIGD2A	0.657307079	0.006123634
POLR1D	1.578360629	0.006208026
ECGF1	2.502383756	0.006305566
EDF1	1.515995693	0.006408193
TM9SF2	0.59578876	0.006421738
MT1A	2.033878711	0.006424692
GFI1	1.5613852	0.006487645
ACTR2	0.457625021	0.006523407
THAP11	0.541045032	0.00655337
C5AR1	0.364740027	0.006636491
DBNL	1.937646252	0.006712046
PSMC5	0.562081693	0.006775573
DTWD2	0.283664009	0.006789298
HNRNPC	2.664409474	0.006831395
IL1A	1.690021537	0.006857555
ZFP106	0.627135778	0.006858584
TTYH3	0.620081144	0.006993971
BCL2L13	1.673978506	0.006993971
KIAA0528	0.576701675	0.007008674
RNF149	0.540384886	0.007158411
FAF2	1.585496162	0.007177839
S100A11	0.549267563	0.007255688
APOL3	1.669976569	0.007262713
RBM6	0.629494601	0.007321228
FAM26F	0.58877437	0.007457462
ERN1	1.751556529	0.007505562
LRRC32	2.065776906	0.007553619
CD83	6.316255094	0.007554711
FKBP11	1.810266826	0.007660052
DUXAP3	0.275297003	0.007670814
E4F1	1.518311992	0.007724925
CCBE1	0.373714232	0.007748502
RSL1D1	1.504810119	0.007816262
IRAK2	2.436692365	0.007925151
UROS	1.736683928	0.007925151
NKTR	0.505960907	0.007956825
ROD1	0.573400107	0.008025644
P2RX1	0.639599565	0.008049831
ZNF786	0.324865355	0.008138464
CCDC130	1.570522392	0.008170127
NUP37	1.585543733	0.008300516
ADAP2	1.812947104	0.008379946
MYL6	1.641034946	0.008446061
TYMS	1.515098012	0.008446061
UXT	1.582076344	0.008467325
PRAM1	0.597320637	0.008489596
RPS18	0.632545088	0.008523005
ZNF430	0.357488978	0.008546405
KIAA0907	0.555091974	0.008628886
PDCD7	0.492988957	0.008665909
MT1F	1.868024285	0.008844138
GZMH	3.77929996	0.008846129
MED10	1.666710018	0.008846129
MAPBPIP	1.5175932	0.008866918
BAT1	0.600440234	0.008923263
TLR7	1.722942393	0.008958865
CETN2	1.557232919	0.009003619
EHD4	2.400324152	0.009101991
HNRNPD	0.612198988	0.009110668
GARNL4	0.616305524	0.009194187
SBDSP	2.116357236	0.009523561
CYBB	0.508811119	0.009530097
PLSCR3	2.048343169	0.009593891
RLF	0.615035048	0.009778745
ZRANB2	0.627092199	0.010095296
RXRA	0.540917566	0.010246204
TRA2A	1.674858397	0.010305246
BCL11A	1.575695351	0.010410238
FPR2	1.507413684	0.010444134
MAP2K2	1.513069317	0.010479386
FLJ10081	0.600894268	0.010642664
TPP1	0.601181775	0.010707285
OCIAD1	0.417566864	0.010742711
EDG4	0.64304394	0.010992375
POLR2A	0.557501354	0.01115957
STK4	0.633692547	0.011246351
MCART1	0.339266797	0.0113005
PRDX5	1.510224825	0.011347011
TXNDC5	1.827017501	0.011372309
IL18RAP	0.420993453	0.011494326
LDLR	2.597301892	0.011553149
CABC1	0.665118313	0.011553149
BOP1	1.505384787	0.011598416
NXT1	2.259692471	0.01180889
RBM5	0.658442161	0.011812628
KLHL24	0.558853119	0.011945781
UTP6	0.630569574	0.012061143
GPI	1.559889009	0.012065119
PELI2	0.652459103	0.01208233
FOSB	6.065207853	0.012198652
ZNF557	0.539249569	0.012362731
MARCKS	2.538239838	0.012402952
SRC	1.70704513	0.012419394
RTN4	0.649322835	0.012456396
NDUFB2	1.766455466	0.012456396
TUG1	1.64692873	0.01257608
EOMES	1.786496686	0.012874616
ARMET	2.117722576	0.012899037
SHMT2	1.502732265	0.012945911
BCYRN1	0.405194763	0.013026509
RAB8A	1.651123754	0.013363794
GPR1	0.360371503	0.01338417
RPL13	0.644550681	0.013421271
ARHGAP9	0.607509274	0.013421271
RIN2	2.046172231	0.013421271
SSU72	1.851636205	0.013421271
CST7	2.013035139	0.013506406
PRKCA	0.616156316	0.013524909
DAPP1	0.460891793	0.013555112
HLA-DQA1	2.683373563	0.013559926
HCST	1.721288363	0.013897392
SAMD9	2.270044636	0.013901097
CDKN1A	2.949899172	0.014219281
BCKDHA	1.556088806	0.014440527
FTH1	2.28247448	0.014638277
NEU4	1.574261627	0.014638277
PTPLAD2	0.324429175	0.014638277
FCGR3B	0.533270688	0.014716204
S100A4	1.613919785	0.014790933
FAM129B	0.654915318	0.014886249
JMJD8	1.57312158	0.015004433
DOCK11	0.659369608	0.015025627
SFRS4	0.632964947	0.015114902
GTPBP4	1.85864799	0.015362303
CCDC92	2.003575168	0.015362303
ACSL1	0.349339387	0.015392694
ALDOA	1.576372865	0.015476801
UPP1	2.059494921	0.015776554
LAPTM5	0.659055771	0.015776554
ID2	1.696308074	0.015811495
DCAKD	1.530761603	0.01600987
P2RX4	1.910119738	0.016066603
BLZF1	0.288995701	0.016086935
ARPC5	0.351496839	0.016086935
DMC1	0.298858035	0.016441381
TUBA1C	1.505044771	0.017068458
AHNAK	0.563200555	0.017241125
STOM	0.654167255	0.01726792
APAF1	0.608671996	0.017307445
RALB	0.585208749	0.017353912
SYAP1	0.537387516	0.017399926
MNT	0.549030093	0.017696467
CDC40	0.666332123	0.017719247
UBE2L6	1.837693549	0.017735268
PECAM1	0.597229632	0.017759655
IARS2	0.630229428	0.017846856
MDH2	1.622192273	0.017861068
CDC20	1.513294365	0.018310121
CD1D	0.649003929	0.018598489
LCN2	0.570692384	0.018720194
MX1	4.556395211	0.018827577
PAPOLA	0.539768253	0.018910322
PPP6C	0.648614271	0.019124128
TLR8	1.605445621	0.019234395
FCGR1B	1.659193671	0.01940045
IFITM1	2.47102778	0.019432487
FAM104A	0.640462147	0.019456028
GTF3A	1.525439938	0.019480719
YES1	0.619386608	0.019698914
LAG3	1.725399253	0.019777005
PTBP2	0.642585495	0.019955682
MYH9	0.63511252	0.01999662
SPCS2	1.521613186	0.0200033
MGEA5	0.587160645	0.020264528
TMEM131	0.65267058	0.020347474
ETS1	0.437457123	0.020347474
PLIN5	0.563204029	0.02048718
MGC3731	1.68604643	0.020518344
PPP1R15A	4.167931109	0.021140129
IER3	3.501007879	0.021229553
API5	0.662234548	0.021686741
ISG20L1	1.860751803	0.021811545
FKTN	0.445399611	0.022052675
TCEB3	1.531428551	0.022098355
FYB	0.548812642	0.022344303
DUSP6	0.540318204	0.022913037
BNIP3L	0.632197318	0.022987061
SLC35E1	0.380436382	0.023114879
OGT	0.658924059	0.023563882
TNFAIP2	1.790319224	0.023666919
NDST2	1.65497238	0.023765068
RBM39	1.808054606	0.023954385
RHOC	0.634488786	0.024029489
TRMT112	0.613126241	0.024393666
CBX7	0.630963971	0.024646255
TNFRSF1A	0.647862478	0.02488696
HLA-DQB1	2.241636969	0.025157503
HK2	0.485244376	0.025185371
CDC25B	1.760066128	0.025195881
CYP1B1	0.562096917	0.025389263
CHD1	0.448717702	0.025616331
PSMD12	0.462632502	0.025850844
RAB7L1	1.658047028	0.026005464
PTGDS	0.657869417	0.026595132
EBNA1BP2	1.660821833	0.026627119
MAPK8IP3	0.633075106	0.026661933
COMMD1	1.508485567	0.02688539
KIAA1949	0.581693302	0.027000504
SAMM50	1.608482186	0.027002771
SLC16A12	0.490106307	0.027057709
IMP3	0.629627979	0.027057709
ASCC2	1.588371396	0.027119989
FLJ40722	0.447247391	0.027322183
AKNA	0.594320051	0.027708308
PRO1853	0.508268025	0.02773292
NEDD8	1.607417486	0.0281622
S100A6	0.550146355	0.028601082
HOXA5	2.024624691	0.02921304
PPT1	0.550761311	0.029229903
CXCL2	2.979247124	0.029544957
GALK1	1.648280043	0.029928318
GNA13	0.586902279	0.030134466
PSMB9	1.701576582	0.030303603
ARS2	1.572847368	0.030374203
LYZ	2.773898678	0.030590869
CD96	1.717982244	0.03063027
SLC31A2	1.77597039	0.030688073
CAB39	0.607650357	0.030700039
HDC	0.584194331	0.030700039
PHACTR1	1.657256549	0.03075421
CKLF	0.604524667	0.030855727
CD81	1.647148793	0.031251818
JUN	3.933042643	0.031481411
NPTN	0.646803568	0.031562216
ZNF486	0.414357771	0.031657519
STX11	1.911629761	0.031849442
IL10	0.37845402	0.031861068
FSCN1	1.551777023	0.032431017
F13A1	0.469009899	0.032642771
PRKAR1A	0.523788249	0.032876382
IKZF1	1.726494115	0.033347148
FGR	0.600465956	0.033527502
SBDS	0.477214018	0.033691685
PSAP	0.654011948	0.03402633
LSM1	1.526002235	0.03436286
AXUD1	3.50292538	0.034400462
ACTA2	1.741984968	0.035067437
MSRB2	1.710567947	0.035067437
ZC3H12A	1.926886561	0.035806319
AHCYL1	0.64031923	0.036039747
CD52	1.847839229	0.036102055
IGLL1	1.931607884	0.03612092
RP9	1.610409015	0.03614557
CD19	1.854187866	0.036438106
SF3B4	0.619576093	0.036440709
RGL1	1.96025263	0.036574873
NINJ1	2.988571599	0.03667131
FGD2	1.684521621	0.037044797
ITM2C	1.577753295	0.037139412
IL18	0.492914445	0.037345546
PQLC1	1.586871231	0.037603806
NCK2	0.642913632	0.037924501
KLF6	2.411154337	0.038043486
XPNPEP3	0.441883949	0.038100215
HMOX1	0.645214968	0.03824576
CD38	1.540201651	0.039108662
SLC7A5	2.684895793	0.039308118
ZNF746	0.651118114	0.039366034
CD74	0.641587895	0.040663546
MCM8	0.406952307	0.040715736
SLC43A2	1.701700162	0.040892798
TNFAIP6	1.62582804	0.040953979
BHLHB2	2.465911541	0.040993976
FGFBP2	2.323488533	0.041312113
CFD	0.529813934	0.041458558
TMEM188	0.666407531	0.041866629
DIRC2	0.642681378	0.042150641
ATP6V1A	0.548830049	0.042804971
CALM2	0.481734083	0.043300791
IL8	10.93253304	0.043754525
KLHL36	1.517615233	0.044641036
NCF1	1.868953276	0.044860443
DPEP2	0.656257975	0.045193137
TNFRSF17	1.603550949	0.045234756
PQLC3	0.659882711	0.04549289
DNAJA1	1.757296509	0.045642494
ZFP36L2	1.573199031	0.045842695
DAD1	1.678990832	0.046779612
PIP5K2B	0.37430058	0.046897765
RPL13A	0.638549096	0.04693894
COPA	0.641526826	0.047193026
VAMP5	1.78396995	0.047401344
RAPGEF6	0.636158894	0.047559102
USPL1	0.64283489	0.047780382
INSIG1	1.683953489	0.048784724
NRIP3	1.564832927	0.049126768
DYNC1LI2	0.630190811	0.049755949
